# Supplementary material for: Rapamycin enhances CAR-T control of HIV replication and reservoir elimination in vivo
Source: J Clin Invest. 2025 Feb 11;135(7):e185489. doi: 10.1172/JCI185489 (PMC11957703; doi:10.1172/JCI185489)
Supplement: Supporting data values [file jci-135-185489-s219.xlsx]

## Sheet: Figure 1A
Time (min)	UNTREATED			RAP 50pM
1.35	13.9354	11.5248	19.0714	17.3226	18.1473	17.1867	36.4532
7.51667	18.5521	10.1139	16.8551	18.7988	17.2509	18.6182	31.14
13.7	13.7563	12.3465	18.693	23.1067	19.0276	19.9022	32.927
19.85	14.5351	8.94032	19.1097	23.2215	18.6517	19.7959	32.5606
26.1833	8.034	-7.57364	5.00668	11.6674	4.91405	13.481	15.8381
32.35	6.54208	-4.49054	3.66935	12.7038	5.84507	15.579	12.4182
38.5167	6.54517	-3.85262	4.82025	12.5624	6.61692	16.7588	10.2366
44.8333	19.4931	41.6924	38.561	45.3271	51.0158	49.2688	46.2566
50.9833	19.7288	32.5003	36.8551	39.3854	41.7829	44.8225	37.7952
57.3167	29.5021	37.7124	52.4277	44.1601	54.9484	49.5428	56.13
63.4833	28.4697	38.5479	48.7206	44.013	51.4592	53.7986	53.4542
69.8	4.57359	0.29053	6.60153	8.07571	7.2686	23.7782	-1.14019
75.9667	3.79257	2.60218	6.66201	10.265	10.512	24.4534	1.13224
81.6	3.59111	4.27505	8.22885	11.602	10.2631	25.8363	0.53522

## Sheet: Figure1B
Basal OCR	Basal OCR
Vehicle	Rapamycin
15.6145	21.709
10.4669	18.3101
18.2193	19.4388
	32.2092

## Sheet: Figure1C
Maximal Respiration	Maximal Respiration
Vehicle	Rapamycin
29.5	45.33
38.25	54.95
44.98	53.8
	56.13

## Sheet: Figure1D
MFI of MitoSox in CD4CAR T cells	MFI of MitoSox in CD4CAR T cells
Vehicle	Rapamycin
460	280
430	200
400	239
460	260
420	240

## Sheet: Figure 1F
	Vehicle	Rapamycin
IL-2 MFI	26.1	71.8
IL-2 MFI	37.8	56.7
IL-2 MFI	25.6	48.5
IL-2 MFI	26.8	56.8
IFN-Gamma MFI	208	730
IFN-Gamma MFI	237	670
IFN-Gamma MFI	229	720
IFN-Gamma MFI	206	680

## Sheet: Figure 1G
	% Killing	% Killing	% Killing	% Killing	% Killing	% Killing	% Killing	% Killing	% Killing	% Killing	% Killing	% Killing
	Vehicle	Vehicle	Vehicle	Rapamycin	Rapamycin	Rapamycin	Vehicle	Vehicle	Vehicle	Rapamycin	Rapamycin	Rapamycin
	ACH2 Env+	ACH2 Env+	ACH2 Env+	ACH2 Env+	ACH2 Env+	ACH2 Env+	CEM Env-	CEM Env-	CEM Env-	CEM Env-	CEM Env-	CEM Env-
2.5:1	52	38	46	70	72	80	8	7	5	10	11	10
5:1	74	70	70	90	85	87	9	8	7	7	9	6
10:1	95	90	89	99	97	97	7	9	8	9	7	9
2.5:1	48	38	50	77	72	73	8	11	12	7	11	11
5:1	73	70	71	90	85	88	7	8	7	8	12	8
10:1	94	90	90	99	97	97	7	6	5	10	7	4

## Sheet: Figure 2B
Weeks after HIV infection	HLA-DR+% among CAR T cells	HLA-DR+% among CAR T cells	HLA-DR+% among CAR T cells	HLA-DR+% among CAR T cells	HLA-DR+% among CAR T cells	HLA-DR+% among CAR T cells	HLA-DR+% among CAR T cells	HLA-DR+% among CAR T cells	HLA-DR+% among CAR T cells	HLA-DR+% among CAR T cells	HLA-DR+% among CAR T cells	HLA-DR+% among CAR T cells	HLA-DR+% among CAR T cells	HLA-DR+% among CAR T cells	HLA-DR+% among CAR T cells	HLA-DR+% among CAR T cells	HLA-DR+% among CAR T cells	HLA-DR+% among CAR T cells	HLA-DR+% among CAR T cells	HLA-DR+% among CAR T cells	HLA-DR+% among CAR T cells	HLA-DR+% among CAR T cells	HLA-DR+% among CAR T cells	HLA-DR+% among CAR T cells	HLA-DR+% among CAR T cells
-3	3.47	3.77	1.88	3.4	1.98	3.55	6.99	1.43	1.34	2.32	1.49	1.41	3.64	4.74	3.18	2.58	2.9	3.94	2.54	3.32	1.47	2.44	1.561	2.906	1.34425
-1	1.84	4.21	1.27	1.39	1.96	2.82	5.38	2.15	2.53	4.58	2.12	3.9	3.2825	1.89	4.24	1.58	2.67	2.59	1.15	1.77	2.957	1.85	1.947	4.8	2.4225
1	7.06	13.2	10.3	24.1	19.7	22.3	18.7	11.7	9.14	17.9	18.3	18.7	16.01	28.4	5.18	16.9	22.6	22.6	16.7	17.8	12.2	23	23.5	13.7	18.1
3	20.2	23.4	15.5	32.8	25.4	23.3	19.9	31.3	21	15.6	10.3	25.3	18.05	23.8	34.2	33.1	21.7	25.6	16.1	26.1	22.9	17	22.5	17.3	19.925

## Sheet: Figure 2C
Weeks after HIV infection	CD38+% among CAR T cells	CD38+% among CAR T cells	CD38+% among CAR T cells	CD38+% among CAR T cells	CD38+% among CAR T cells	CD38+% among CAR T cells	CD38+% among CAR T cells	CD38+% among CAR T cells	CD38+% among CAR T cells	CD38+% among CAR T cells	CD38+% among CAR T cells	CD38+% among CAR T cells	CD38+% among CAR T cells	CD38+% among CAR T cells	CD38+% among CAR T cells	CD38+% among CAR T cells	CD38+% among CAR T cells	CD38+% among CAR T cells	CD38+% among CAR T cells	CD38+% among CAR T cells	CD38+% among CAR T cells	CD38+% among CAR T cells	CD38+% among CAR T cells	CD38+% among CAR T cells	CD38+% among CAR T cells
-3	7.51	16.5	4.83	4.71	12.2	9.85	14.9	5.61	30.3	12.4	20.1	17	19.95	11.6	11	9.63	8.66	11.3	7.32	6.46	32.6	21.4	9.69	13.4	19.2725
-1	10.3	7.16	8.66	6.33	10.4	6.88	9.92	10.4	12.5	10.5	10.9	13.8	11.925	10.1	11.7	5.67	5.12	8.88	7.48	9.32	21.2	15.7	5.82	10.5	13.505
1	23.1	34.5	43.7	59.1	53.6	50.9	54.2	55.2	22.7	21	26.1	27.2	24.25	59.2	17.7	51.1	57.8	54	55.2	58.5	31.8	30.5	13.1	25.6	25.25
3	42.2	38.4	37.2	42.8	37.7	38.5	40.5	38.3	21	15.6	10.3	25.3	18.05	40.2	42.3	45.8	44.6	34.5	44.9	40.4	22.9	17	22.5	17.3	19.925

## Sheet: Figure 2D
Weeks after HIV infection	PD-1+% among CAR T cells	PD-1+% among CAR T cells	PD-1+% among CAR T cells	PD-1+% among CAR T cells	PD-1+% among CAR T cells	PD-1+% among CAR T cells	PD-1+% among CAR T cells	PD-1+% among CAR T cells	PD-1+% among CAR T cells	PD-1+% among CAR T cells	PD-1+% among CAR T cells	PD-1+% among CAR T cells	PD-1+% among CAR T cells	PD-1+% among CAR T cells	PD-1+% among CAR T cells	PD-1+% among CAR T cells	PD-1+% among CAR T cells	PD-1+% among CAR T cells	PD-1+% among CAR T cells	PD-1+% among CAR T cells	PD-1+% among CAR T cells	PD-1+% among CAR T cells	PD-1+% among CAR T cells	PD-1+% among CAR T cells	PD-1+% among CAR T cells
-3	5.22	5.56	2.68	0.42	0.87	2.1	3.64	0.41	0.48	0.7	1.09	2.88	1.2875	0.75	4.98	2.19	5.43	5.66	5.13	0.9	1.76	0.41	1.99	1.81	1.4925
-1	4.6	2.27	1.2	1.58	4.37	5.07	1.53	0.65	1.52	4.47	1.76	3.74	2.8725	1.58	7.26	1.72	3.35	1.66	2.83	1.89	2.15	2.99	2.98	1.98	2.56
1	5.5	12.4	3.15	3.2	5.84	14.9	18	6.1	6.52	5.07	5.32	6.02	5.7325	6.17	14.9	2.08	8.28	6.09	3.72	4.64	2.86	9.59	8.11	3.92	6.12
3	12.9	9.23	9.35	14.6	8.46	10.1	32.2	11.3	7.64	15.7	14.1	25.4	15.71	13.6	12.3	15.5	16.1	10.1	19.4	7.09	10.4	16.6	17.8	9.46	13.565

## Sheet: Figure 2E
Weeks after HIV infection	Tim-3+% among CAR T cells	Tim-3+% among CAR T cells	Tim-3+% among CAR T cells	Tim-3+% among CAR T cells	Tim-3+% among CAR T cells	Tim-3+% among CAR T cells	Tim-3+% among CAR T cells	Tim-3+% among CAR T cells	Tim-3+% among CAR T cells	Tim-3+% among CAR T cells	Tim-3+% among CAR T cells	Tim-3+% among CAR T cells	Tim-3+% among CAR T cells	Tim-3+% among CAR T cells	Tim-3+% among CAR T cells	Tim-3+% among CAR T cells	Tim-3+% among CAR T cells	Tim-3+% among CAR T cells	Tim-3+% among CAR T cells	Tim-3+% among CAR T cells	Tim-3+% among CAR T cells	Tim-3+% among CAR T cells	Tim-3+% among CAR T cells	Tim-3+% among CAR T cells	Tim-3+% among CAR T cells
-3	1.81	3.25	1.41	1.75	1.27	1.7	3.7	2.36	0.36	1.41	1.63	0.25	0.9125	2.58	3.41	1.32	1.57	2.53	1.75	1.44	0.88	0.33	1.42	3.61	1.56
-1	1.91	1.95	0.74	0.57	0.61	1.03	2.21	0.45	0.81	1.32	0.66	2.58	2.6	1.82	0.84
1	3.178	11.2	4.68	1.39	3.66	7.69	2.59	2.03	4.55	3.95	2.12	2.89	3.3775	1.44	13.4	3.76	2.81	5.06	4.43	3.08	3.77	3.06	4.47	2.82	3.53
3	10.2	5.53	2.14	2.33	2.92	4.56	10.7	3.77	3.37	3.95	4.25	2.68	3.5625	5.56	9.68	3.65	2.23	4.78	1.86	1.24	3.01	3.83	2.88	5.14	3.715

[truncated: 13 more sheets: Figure 2F, Figure 2G, Figure 4B, Figure 4C, Figure 4D, Figure 4E, Figure 4F, Figure 5A, Figure 5B, Figure 5C, Figure 6B, Figure 6C, Figure 6D]
